# Supplementary material for: Strange features are no better than no features: predator recognition by untrained birds
Source: Anim Cogn. 2025 Jan 7;28(1):5. doi: 10.1007/s10071-024-01924-z (PMC11706896; doi:10.1007/s10071-024-01924-z)
Supplement: Supplementary file 2 — Supplementary Material 2 [file 10071_2024_1924_MOESM2_ESM.xlsx]

## Sheet: info
Strange features are no better than no features: predator recognition by untrained birds
Animal Cognition
Ondřej Fišera, Irena Strnadováb, Petr Veselýa,*, Michaela Syrováa, Michal Němeca, Barbora Kamišováa, Josef Šaloma, Roman Fuchsa,b
Affiliation: aDepartment of Zoology, Faculty of Science, University of South Bohemia, České Budějovice, Czech Republic, bDepartment of Zoology, Faculty of Science, Charles University, Prague, Czech Republic
Correspondence: Petr Veselý, Department of Zoology, Faculty of Science, University of South Bohemia, Branišovská 1760, 37005 České Budějovice, Czech Republic
E-mail address: veselp03@prf.jcu.cz
Telephone number: CZ +420 387 772 241

## Sheet: KeyFeatures
nest	individual	sequence	sex	dummy	attack	logattack
nest18	nest18M	seq4	M	KESTREL_EMPTY	0	-0.30103
nest18	nest18M	seq3	M	KESTREL	0	-0.30103
nest18	nest18M	seq2	M	KESTREL_PIGEON	0	-0.30103
nest18	nest18M	seq1	M	PIGEON	0	-0.30103
nest1	nest1M	seq1	M	PIGEON	0	-0.30103
nest1	nest1M	seq2	M	KESTREL	0	-0.30103
nest1	nest1M	seq3	M	KESTREL_PIGEON	0	-0.30103
nest1	nest1M	seq4	M	KESTREL_EMPTY	0	-0.30103
nest2	nest2M	seq1	M	KESTREL_PIGEON	83	1.92169
nest2	nest2M	seq2	M	PIGEON	65	1.81624
nest2	nest2M	seq3	M	KESTREL_EMPTY	8	0.929419
nest2	nest2M	seq4	M	KESTREL	28	1.45484
nest3	nest3M	seq1	M	PIGEON	10	1.02119
nest3	nest3M	seq2	M	KESTREL_EMPTY	0	-0.30103
nest3	nest3M	seq3	M	KESTREL_PIGEON	0	-0.30103
nest3	nest3M	seq4	M	KESTREL	0	-0.30103
nest5	nest5M	seq1	M	KESTREL_EMPTY	0	-0.30103
nest5	nest5M	seq2	M	KESTREL	0	-0.30103
nest5	nest5M	seq3	M	PIGEON	0	-0.30103
nest5	nest5M	seq4	M	KESTREL_PIGEON	0	-0.30103
nest6	nest6M	seq1	M	KESTREL	41	1.61805
nest6	nest6M	seq2	M	KESTREL_PIGEON	55	1.74429
nest6	nest6M	seq3	M	KESTREL_EMPTY	33	1.52504
nest6	nest6M	seq4	M	PIGEON	22	1.35218
nest9	nest9M	seq1	M	KESTREL_EMPTY	0	-0.30103
nest9	nest9M	seq2	M	KESTREL_PIGEON	0	-0.30103
nest9	nest9M	seq3	M	KESTREL	0	-0.30103
nest9	nest9M	seq4	M	PIGEON	0	-0.30103
nest11	nest11M	seq1	M	KESTREL	32	1.51188
nest11	nest11M	seq2	M	KESTREL_PIGEON	55	1.74429
nest11	nest11M	seq3	M	KESTREL_EMPTY	31	1.49831
nest11	nest11M	seq4	M	PIGEON	51	1.71181
nest4	nest4M	seq1	M	KESTREL	19	1.29003
nest4	nest4M	seq2	M	KESTREL_PIGEON	6	0.812913
nest4	nest4M	seq3	M	PIGEON	3	0.544068
nest4	nest4M	seq4	M	KESTREL_EMPTY	6	0.812913
nest7	nest7M	seq1	M	KESTREL_PIGEON	6	0.812913
nest7	nest7M	seq2	M	KESTREL_EMPTY	0	-0.30103
nest7	nest7M	seq3	M	KESTREL	0	-0.30103
nest7	nest7M	seq4	M	PIGEON	2	0.39794
nest8	nest8M	seq1	M	PIGEON	0	-0.30103
nest8	nest8M	seq2	M	KESTREL	24	1.38917
nest8	nest8M	seq3	M	KESTREL_PIGEON	0	-0.30103
nest8	nest8M	seq4	M	KESTREL_EMPTY	0	-0.30103
nest10	nest10M	seq1	M	KESTREL	37	1.57403
nest10	nest10M	seq2	M	KESTREL_EMPTY	37	1.57403
nest10	nest10M	seq3	M	PIGEON	1	0.176091
nest10	nest10M	seq4	M	KESTREL_PIGEON	14	1.16137
nest12	nest12M	seq1	M	PIGEON	4	0.653213
nest12	nest12M	seq2	M	KESTREL_PIGEON	0	-0.30103
nest12	nest12M	seq3	M	KESTREL	31	1.49831
nest12	nest12M	seq4	M	KESTREL_EMPTY	13	1.13033
nest13	nest13M	seq1	M	PIGEON	1	0.176091
nest13	nest13M	seq2	M	KESTREL_EMPTY	2	0.39794
nest13	nest13M	seq3	M	KESTREL	49	1.69461
nest13	nest13M	seq4	M	KESTREL_PIGEON	1	0.176091
nest14	nest14M	seq1	M	PIGEON	0	-0.30103
nest14	nest14M	seq2	M	KESTREL	20	1.31175
nest14	nest14M	seq3	M	KESTREL_PIGEON	0	-0.30103
nest14	nest14M	seq4	M	KESTREL_EMPTY	0	-0.30103
nest15	nest15M	seq1	M	KESTREL_EMPTY	0	-0.30103
nest15	nest15M	seq2	M	KESTREL_PIGEON	0	-0.30103
nest15	nest15M	seq3	M	PIGEON	0	-0.30103
nest15	nest15M	seq4	M	KESTREL	44	1.64836
nest16	nest16M	seq1	M	KESTREL_PIGEON	1	0.176091
nest16	nest16M	seq2	M	KESTREL_EMPTY	0	-0.30103
nest16	nest16M	seq3	M	PIGEON	0	-0.30103
nest16	nest16M	seq4	M	KESTREL	0	-0.30103
nest17	nest17M	seq1	M	KESTREL_PIGEON	0	-0.30103
nest17	nest17M	seq2	M	KESTREL	0	-0.30103
nest17	nest17M	seq3	M	KESTREL_EMPTY	0	-0.30103
nest17	nest17M	seq4	M	PIGEON	0	-0.30103
nest18	nest18F	seq4	F	KESTREL_EMPTY	0	-0.30103
nest18	nest18F	seq3	F	KESTREL	0	-0.30103
nest18	nest18F	seq2	F	KESTREL_PIGEON	0	-0.30103
nest18	nest18F	seq1	F	PIGEON	0	-0.30103
nest1	nest1F	seq1	F	PIGEON	0	-0.30103
nest1	nest1F	seq2	F	KESTREL	0	-0.30103
nest1	nest1F	seq3	F	KESTREL_PIGEON	0	-0.30103
nest1	nest1F	seq4	F	KESTREL_EMPTY	0	-0.30103
nest2	nest2F	seq1	F	KESTREL_PIGEON	0	-0.30103
nest2	nest2F	seq2	F	PIGEON	0	-0.30103
nest2	nest2F	seq3	F	KESTREL_EMPTY	0	-0.30103
nest2	nest2F	seq4	F	KESTREL	6	0.812913
nest3	nest3F	seq1	F	PIGEON	31	1.49831
nest3	nest3F	seq2	F	KESTREL_EMPTY	0	-0.30103
nest3	nest3F	seq3	F	KESTREL_PIGEON	0	-0.30103
nest3	nest3F	seq4	F	KESTREL	0	-0.30103
nest5	nest5F	seq1	F	KESTREL_EMPTY	0	-0.30103
nest5	nest5F	seq2	F	KESTREL	0	-0.30103
nest5	nest5F	seq3	F	PIGEON	0	-0.30103
nest5	nest5F	seq4	F	KESTREL_PIGEON	0	-0.30103
nest6	nest6F	seq1	F	KESTREL	35	1.55023
nest6	nest6F	seq2	F	KESTREL_PIGEON	34	1.53782
nest6	nest6F	seq3	F	KESTREL_EMPTY	27	1.43933
nest6	nest6F	seq4	F	PIGEON	4	0.653213
nest9	nest9F	seq1	F	KESTREL_EMPTY	0	-0.30103
nest9	nest9F	seq2	F	KESTREL_PIGEON	0	-0.30103
nest9	nest9F	seq3	F	KESTREL	1	0.176091
nest9	nest9F	seq4	F	PIGEON	0	-0.30103
nest11	nest11F	seq1	F	KESTREL	31	1.49831
nest11	nest11F	seq2	F	KESTREL_PIGEON	52	1.72016
nest11	nest11F	seq3	F	KESTREL_EMPTY	36	1.56229
nest11	nest11F	seq4	F	PIGEON	47	1.67669
nest4	nest4F	seq1	F	KESTREL	101	2.00647
nest4	nest4F	seq2	F	KESTREL_PIGEON	55	1.74429
nest4	nest4F	seq3	F	PIGEON	30	1.4843
nest4	nest4F	seq4	F	KESTREL_EMPTY	38	1.58546
nest7	nest7F	seq1	F	KESTREL_PIGEON	0	-0.30103
nest7	nest7F	seq2	F	KESTREL_EMPTY	0	-0.30103
nest7	nest7F	seq3	F	KESTREL	0	-0.30103
nest7	nest7F	seq4	F	PIGEON	2	0.39794
nest8	nest8F	seq1	F	PIGEON	0	-0.30103
nest8	nest8F	seq2	F	KESTREL	3	0.544068
nest8	nest8F	seq3	F	KESTREL_PIGEON	0	-0.30103
nest8	nest8F	seq4	F	KESTREL_EMPTY	0	-0.30103
nest10	nest10F	seq1	F	KESTREL	21	1.33244
nest10	nest10F	seq2	F	KESTREL_EMPTY	7	0.875061
nest10	nest10F	seq3	F	PIGEON	0	-0.30103
nest10	nest10F	seq4	F	KESTREL_PIGEON	1	0.176091
nest12	nest12F	seq1	F	PIGEON	0	-0.30103
nest12	nest12F	seq2	F	KESTREL_PIGEON	0	-0.30103
nest12	nest12F	seq3	F	KESTREL	21	1.33244
nest12	nest12F	seq4	F	KESTREL_EMPTY	2	0.39794
nest13	nest13F	seq1	F	PIGEON	0	-0.30103
nest13	nest13F	seq2	F	KESTREL_EMPTY	0	-0.30103
nest13	nest13F	seq3	F	KESTREL	24	1.38917
nest13	nest13F	seq4	F	KESTREL_PIGEON	0	-0.30103
nest14	nest14F	seq1	F	PIGEON	0	-0.30103
nest14	nest14F	seq2	F	KESTREL	1	0.176091
nest14	nest14F	seq3	F	KESTREL_PIGEON	0	-0.30103
nest14	nest14F	seq4	F	KESTREL_EMPTY	0	-0.30103
nest15	nest15F	seq1	F	KESTREL_EMPTY	0	-0.30103
nest15	nest15F	seq2	F	KESTREL_PIGEON	0	-0.30103
nest15	nest15F	seq3	F	PIGEON	0	-0.30103
nest15	nest15F	seq4	F	KESTREL	17	1.24304
nest16	nest16F	seq1	F	KESTREL_PIGEON	0	-0.30103
nest16	nest16F	seq2	F	KESTREL_EMPTY	0	-0.30103
nest16	nest16F	seq3	F	PIGEON	0	-0.30103
nest16	nest16F	seq4	F	KESTREL	0	-0.30103
nest17	nest17F	seq1	F	KESTREL_PIGEON	0	-0.30103
nest17	nest17F	seq2	F	KESTREL	0	-0.30103
nest17	nest17F	seq3	F	KESTREL_EMPTY	0	-0.30103
nest17	nest17F	seq4	F	PIGEON	0	-0.30103
